# Supplementary material for: Association between Consumption of Ultra-Processed Food and Body Composition of Adults in a Capital City of a Brazilian Region
Source: Nutrients. 2023 Jul 15;15(14):3157. doi: 10.3390/nu15143157 (PMC10383416; doi:10.3390/nu15143157)
Supplement: Supplementary file 1 [file nutrients-15-03157-s001.zip]

Archive with 1 entries (1 files):
- nutrients-2489003-supplementary.pdf
